# Supplementary material for: The genus Brulleia Szépligeti (Hymenoptera, Braconidae, Helconinae) from China, with descriptions of four new species
Source: Zookeys. 2013 Jan 4;(257):17–31. doi: 10.3897/zookeys.257.3832 (PMC3591737; doi:10.3897/zookeys.257.3832)
Supplement: XML Treatment for Brulleia [file zookeys.257.3832-treatment1.xml]

<!DOCTYPE tp:taxon-treatment
  PUBLIC "-//TaxonX//DTD Taxonomic Treatment Publishing DTD v0 20100105//EN" "tax-treatment-NSO.dtd">
<tp:taxon-treatment xmlns:tp="http://www.plazi.org/taxpub"><tp:treatment-meta><mixed-citation publication-type="journal"><person-group><name><surname>Yan</surname><given-names>Cheng-jin</given-names></name><name><surname>He</surname><given-names>Jun-hua</given-names></name><name><surname>Chen</surname><given-names>Xue-xin</given-names></name></person-group><article-title>The genus 
                    <italic>Brulleia</italic> Szépligeti (Hymenoptera, Braconidae, Helconinae) from China, with descriptions of four new species
                </article-title><source>Zookeys</source><day>4</day><month>1</month><year>2013</year><volume>2013</volume><issue>257</issue><fpage>17</fpage><lpage>31</lpage><pub-id pub-id-type="doi">10.3897/zookeys.257.3832</pub-id></mixed-citation></tp:treatment-meta><tp:nomenclature><tp:taxon-name>
                        <tp:taxon-name-part taxon-name-part-type="genus">Brulleia</tp:taxon-name-part>
                    <object-id xmlns:xlink="http://www.w3.org/1999/xlink" xlink:type="simple">http://species-id.net/wiki/Brulleia</object-id>
								</tp:taxon-name><tp:taxon-authority>Szépligeti, 1904</tp:taxon-authority><tp:nomenclature-citation-list><tp:nomenclature-citation><tp:taxon-name>Brulleia</tp:taxon-name><comment> Szépligeti, 1904: 150; <xref ref-type="bibr" rid="B10">Shenefelt 1970</xref>: 190; <xref ref-type="bibr" rid="B1">van Achterberg 1983</xref>: 287; <xref ref-type="bibr" rid="B5">Chen et al. 1993</xref>: 378; <xref ref-type="bibr" rid="B8">Chou and Hsu 1998</xref>: 284.</comment></tp:nomenclature-citation></tp:nomenclature-citation-list></tp:nomenclature><tp:treatment-sec sec-type="Type species"><title>Type species.</title><p><italic><tp:taxon-name>Brulleia melanocephala</tp:taxon-name></italic> Szépligeti, 1904.
                    </p></tp:treatment-sec><tp:treatment-sec sec-type="Diagnosis"><title>Diagnosis.</title><p>Mandibles evenly curved; maxillary and labial palpi with 2–6 and 2–3 segments, respectively; face densely reticulate-rugose; clypeus more or less convex or medially depressed; occipital carina arched medio-dorsally or reduced; vertex usually with longitudinal groove; frons weakly concave medially or nearly flat; length of hind tibia 1.6–2.0 times hind femur; second tergite smooth or sculptured basally; vein 1-SR of fore wing absent; vein 2A of hind wing absent.</p></tp:treatment-sec><tp:treatment-sec sec-type="Host"><title>Host.</title><p>Larvae of <italic><tp:taxon-name>Oberea</tp:taxon-name></italic> sp. (<tp:taxon-name>Cerambycidae</tp:taxon-name>).
                    </p></tp:treatment-sec><tp:treatment-sec sec-type="Distribution"><title>Distribution.</title><p>China (Hebei, Zhejiang, Jiangxi, Sichuan, Fujian, Guangxi, Yunnan, Guizhou, Tibet); East Palaearctic, Oriental and Australasian regions.</p></tp:treatment-sec><ref-list><ref id="B10"><mixed-citation xmlns:xlink="http://www.w3.org/1999/xlink" xlink:type="simple"><person-group><name name-style="western"><surname>Shenefelt</surname><given-names>RD</given-names></name></person-group> (<year>1970</year>)<source> Braconidae 2. Helconinae, Calyptinae, Mimagathidinae, Triaspinae. Hymenopterorum Catalogus (nova editio).</source> pars 5, <fpage>177</fpage>–<lpage>306</lpage>.</mixed-citation></ref><ref id="B1"><mixed-citation xmlns:xlink="http://www.w3.org/1999/xlink" xlink:type="simple"><person-group><name name-style="western"><surname>van Achterberg</surname><given-names>C</given-names></name></person-group> (<year>1983</year>)<article-title> A revision of the new tribe Brulleiini (Hymenoptera: Braconidae).</article-title><source>Contributions of the American Entomological Institute </source><volume>20</volume>: <fpage>281</fpage>-<lpage>306</lpage>.</mixed-citation></ref><ref id="B5"><mixed-citation xmlns:xlink="http://www.w3.org/1999/xlink" xlink:type="simple"><person-group><name name-style="western"><surname>Chen</surname><given-names>XX</given-names></name><name name-style="western"><surname>He</surname><given-names>JH</given-names></name><name name-style="western"><surname>van Achterberg</surname><given-names>C</given-names></name></person-group> (<year>1993</year>)<article-title> A revision of the subtribe Brulleiina van Achterberg (Hymenoptera: Braconidae: Helconinae) from China.</article-title><source>Zoologische Mededelingen (Leiden) </source><volume>67</volume>(<issue>27–43</issue>)): <fpage>375</fpage>-<lpage>395</lpage>.</mixed-citation></ref><ref id="B8"><mixed-citation xmlns:xlink="http://www.w3.org/1999/xlink" xlink:type="simple"><person-group><name name-style="western"><surname>Chou</surname><given-names>LY</given-names></name><name name-style="western"><surname>Hsu</surname><given-names>TC</given-names></name></person-group> (<year>1998</year>)<article-title> The Braconidae (Hymenoptera) of Taiwan 8. Brulleiini, Diospilini and Helconini.</article-title><source>Journal of Agricultural Research of China </source><volume>47</volume> (<issue>3</issue>): <fpage>283</fpage>-<lpage>314</lpage>.</mixed-citation></ref></ref-list></tp:taxon-treatment>
