# Supplementary material for: The genus Brulleia Szépligeti (Hymenoptera, Braconidae, Helconinae) from China, with descriptions of four new species
Source: Zookeys. 2013 Jan 4;(257):17–31. doi: 10.3897/zookeys.257.3832 (PMC3591737; doi:10.3897/zookeys.257.3832)
Supplement: XML Treatment for Brulleia fanjingensis [file zookeys.257.3832-treatment2.xml]

<!DOCTYPE tp:taxon-treatment
  PUBLIC "-//TaxonX//DTD Taxonomic Treatment Publishing DTD v0 20100105//EN" "tax-treatment-NSO.dtd">
<tp:taxon-treatment xmlns:tp="http://www.plazi.org/taxpub"><tp:treatment-meta><mixed-citation publication-type="journal"><person-group><name><surname>Yan</surname><given-names>Cheng-jin</given-names></name><name><surname>He</surname><given-names>Jun-hua</given-names></name><name><surname>Chen</surname><given-names>Xue-xin</given-names></name></person-group><article-title>The genus 
                    <italic>Brulleia</italic> Szépligeti (Hymenoptera, Braconidae, Helconinae) from China, with descriptions of four new species
                </article-title><source>Zookeys</source><day>4</day><month>1</month><year>2013</year><volume>2013</volume><issue>257</issue><fpage>17</fpage><lpage>31</lpage><pub-id pub-id-type="doi">10.3897/zookeys.257.3832</pub-id></mixed-citation></tp:treatment-meta><tp:nomenclature><tp:taxon-name>
                        <tp:taxon-name-part taxon-name-part-type="genus">Brulleia</tp:taxon-name-part>
                        <tp:taxon-name-part taxon-name-part-type="species">fanjingensis</tp:taxon-name-part>
                    <object-id xmlns:xlink="http://www.w3.org/1999/xlink" xlink:type="simple">urn:lsid:zoobank.org:act:C1FEE184-259D-4DB6-92BB-2779E2CF7366</object-id>
								<object-id xmlns:xlink="http://www.w3.org/1999/xlink" xlink:type="simple">http://species-id.net/wiki/Brulleia_fanjingensis</object-id>
								</tp:taxon-name><tp:taxon-authority>Yan &amp;Chen, sp. n.</tp:taxon-authority><xref ref-type="fig" rid="F1">Figs 1–10</xref></tp:nomenclature><tp:treatment-sec sec-type="Material examined"><title>Material examined.</title><p>Holotype, ♂, China, Guizhou Prov., Fanjing Mountain Gokokuji Temple, 1000 m, 4.VIII.2001, Ma Yun, No. 200108606 (ZJUH).</p></tp:treatment-sec><tp:treatment-sec sec-type="Description"><title>Description.</title><p>Body length 15.5 mm. Fore wing length 10.0 mm.</p><p>Head. Antennal segments 42; third segment 1.7 times longer than fourth segment; length of third, fourth and penultimate segments 5.3, 4.3 and 2.0 times their width, respectively. Maxillary palp 4-segmented; labial palp 3-segmented; length of maxillary palp 0.6 times height of head. Head in dorsal view 0.6 times as long as wide. Eye 1.4 times as long as temple in dorsal view. Length of malar space 0.7 times basal width of mandible, 0.4 times maximum width of eye. POL: OD: OOL=10: 8: 40. Temple densely punctate dorsally, coarsely rugose ventrally. Vertex densely punctate. Frons weakly concave, medially with coarsely transverse rugae, laterally with coarsely oblique striae. Face reticulate-punctate. Clypeus reticulate-punctate dorsally, with median notch on upper margin. Mandibles striated at basal 0.6. Labium with its apical margin convex medially.</p><p>Mesosoma. Almost twice as long as its height. Pronope spindle-shaped. Side of pronotum punctate, antero-medially and subdorsally crenulate, ventro-posteriorly rugose-punctate. Mesoscutum punctate, middle lobe with weak longitudinal groove medially. Notauli narrow and deep, crenulate, its posterior area with median carina. Scutellum rather flat and densely punctate, lateral carinae present at basal 0.5. Prepectal carina complete, weak, laterally obscure. Precoxal sulcus deep, coarsely crenulate. Metanotum with median carina. Propodeum coarsely rugose-reticulate, weakly rugose-punctate basolaterally.</p><p>Wings. Fore wing, r: 3-SR: SR1=15: 24: 85. 2-SR: 3-SR: r-m=25: 29: 30. 1-M: m-cu=74: 48. 1-CU1: 2-CU1=3: 28. r-m curved below, with remnant vein. Hind wing, marginal cell widened apically, its apical width 3.0 times minimum width of cell below vein R1. 1-M: 1r-m =21: 19. cu-a strongly inclivous.</p><p>Legs. Length of hind femur, tibia and basitarsus 6.0, 11.8 and 9.8 times their width, respectively. Hind tibia 1.8 times as long as hind femur.</p><p>Metasoma. First tergite rather slender and widened posteriorly, coarsely rugose, but medio-apically smooth, dorsal carinae present in basal half. Length of first tergite 3.3 times its apical width. Second and following tergites smooth.</p><p>Colour. Body black. Antenna brown, but 10th-15th flagellomeres whitish yellow. Most of mandible reddish brown, apex of teeth black. Palpi yellow. Fore and middle legs, hind trochanters yellow, hind coxa and femur reddish brown, hind tibia dark brown, hind tarsus whitish yellow. Tegulae and pterostigma dark brown. Wing membrane yellowish brown with veins brown to dark brown.</p><p>Female. Unknown.</p></tp:treatment-sec><tp:treatment-sec sec-type="Diagnosis"><title>Diagnosis.</title><p>This new species is similar to <italic><tp:taxon-name>Brulleia flavibasalis</tp:taxon-name></italic> He and Chen, but differs in having the apical margin of labium convex medially (in latter truncate apically); side of <!--PageBreak--><!--PageBreak-->pronotum punctate, antero-medially and subdorsally crenulate, and ventro-posteriorly rugose-punctate (in latter crenulate antero-medially and subdorsally, remainder rather smooth); scutellum densely punctate (in latter rather smooth) and most of the body black (in latter brownish yellow).
                    </p></tp:treatment-sec><tp:treatment-sec sec-type="Distribution"><title>Distribution.</title><p>China (Guizhou).</p></tp:treatment-sec><tp:treatment-sec sec-type="Etymology"><title>Etymology.</title><p>It is named after the type locality of the species, Fanjing Mountain in Guizhou Province of China.</p><fig id="F1" position="float" orientation="portrait"><label>Figures 1–10.</label><caption><p><italic><tp:taxon-name>Brulleia fanjingensis</tp:taxon-name></italic>, sp. n. <bold>1</bold> head, frontal aspect <bold>2</bold> head, dorsal aspect <bold>3</bold> head, lateral aspect <bold>4</bold> mesosoma, lateral aspect <bold>5</bold> propodeum, dorsal aspect; <bold>6</bold> fore wing <bold>7</bold> hind wing <bold>8</bold> habitus, lateral aspect <bold>9</bold> 10th-42th flagellomeres <bold>10</bold> first and basal second metasomal tergites, dorsal aspect.</p></caption><graphic xmlns:xlink="http://www.w3.org/1999/xlink" xlink:href="ZooKeys-257-017-g001.jpg" position="float" orientation="portrait" xlink:type="simple"/></fig></tp:treatment-sec></tp:taxon-treatment>
