# Supplementary material for: The genus Brulleia Szépligeti (Hymenoptera, Braconidae, Helconinae) from China, with descriptions of four new species
Source: Zookeys. 2013 Jan 4;(257):17–31. doi: 10.3897/zookeys.257.3832 (PMC3591737; doi:10.3897/zookeys.257.3832)
Supplement: XML Treatment for Brulleia longipalpis [file zookeys.257.3832-treatment3.xml]

<!DOCTYPE tp:taxon-treatment
  PUBLIC "-//TaxonX//DTD Taxonomic Treatment Publishing DTD v0 20100105//EN" "tax-treatment-NSO.dtd">
<tp:taxon-treatment xmlns:tp="http://www.plazi.org/taxpub"><tp:treatment-meta><mixed-citation publication-type="journal"><person-group><name><surname>Yan</surname><given-names>Cheng-jin</given-names></name><name><surname>He</surname><given-names>Jun-hua</given-names></name><name><surname>Chen</surname><given-names>Xue-xin</given-names></name></person-group><article-title>The genus 
                    <italic>Brulleia</italic> Szépligeti (Hymenoptera, Braconidae, Helconinae) from China, with descriptions of four new species
                </article-title><source>Zookeys</source><day>4</day><month>1</month><year>2013</year><volume>2013</volume><issue>257</issue><fpage>17</fpage><lpage>31</lpage><pub-id pub-id-type="doi">10.3897/zookeys.257.3832</pub-id></mixed-citation></tp:treatment-meta><tp:nomenclature><tp:taxon-name>
                        <tp:taxon-name-part taxon-name-part-type="genus">Brulleia</tp:taxon-name-part>
                        <tp:taxon-name-part taxon-name-part-type="species">longipalpis</tp:taxon-name-part>
                    <object-id xmlns:xlink="http://www.w3.org/1999/xlink" xlink:type="simple">urn:lsid:zoobank.org:act:F1A04DF2-9445-4AF6-A3B4-0FEAD60D57CF</object-id>
								<object-id xmlns:xlink="http://www.w3.org/1999/xlink" xlink:type="simple">http://species-id.net/wiki/Brulleia_longipalpis</object-id>
								</tp:taxon-name><tp:taxon-authority>Yan &amp; Chen, sp. n.</tp:taxon-authority><xref ref-type="fig" rid="F2">Figs 11–19</xref></tp:nomenclature><tp:treatment-sec sec-type="Material examined"><title>Material examined.</title><p>Holotype, ♀, China, Tibet, Motuo, 1570 m, 21.V.1980, Jin Gentao and Wu Jianyi, No. 34201363 (SEMS).</p></tp:treatment-sec><tp:treatment-sec sec-type="Description"><title>Description.</title><p>Body length (excluding ovipositor sheath) 16 mm. Fore wing length 13.5 mm.</p><p>Head. Antennal segments 40; third segment 1.2 times longer than fourth segment; length of third, fourth and penultimate segments 5.0, 4.3 and 1.1 times their width, respectively. Maxillary palp 6-segmented; labial palp 3-segmented; length of maxillary palp 1.1 times height of head. Head in dorsal view 0.6 times as long as wide. Eye 1.1 times as long as temple in dorsal view. Length of malar space 0.9 times basal width of mandible, 0.4 times maximum width of eye. POL: OD: OOL=10: 10: 27. Vertex and temple densely punctate. Frons slightly concave, medially punctate with some rugae, obliquely rugose-punctate laterally. Face reticulate-punctate. Clypeus rugose-punctate, its apical margin slightly convex with median notch. Labium concave medially, apically with median notch.</p><p>Mesosoma. Length 1.8 times its height. Pronope deep, spindle-shaped. Side of pronotum punctate, antero-medially crenulate, subdorsally rugose-punctate, posteriorly reticulate-punctate. Notauli narrow and deep, crenulate. Scutellar sulcus with one carina and several lateral crenulae. Scutellum densely punctate, lateral carinae absent, with several striae posteriorly. Precoxal sulcus complete and wide, coarsely rugose-punctate. Metanotum with two short carinae. Propodeum coarsely reticulate, finely punctate basolaterally, coarsely rugose postero-laterally.</p><p>Wings. Fore wing, r: 3-SR: SR1=12: 20: 72. 2-SR: 3-SR: r-m=17: 20: 19. 1-M: m-cu=39: 30. 1-CU1: 2-CU1=5: 50. r-m curved slightly below, without remnant vein. Hind wing, marginal cell obviously widened apically, its apical width 3.0 times minimum width of cell below vein R1. 1-M: 1r-m=35: 22. cu-a inclivous.</p><p>Legs. Length of hind femur, tibia and basitarsus 6.0, 13.3 and 10.0 times their width, respectively. Hind tibia 1.8 times as long as hind femur.</p><p>Metasoma. First tergite reticulate-punctate, medio-posteriorly smooth, dorsal carinae distinct in basal 0.3. Length of first tergite twice its apical width. Ovipositor sheath <!--PageBreak--><!--PageBreak-->3.4 times as long as metasoma, 3.7 times as long as hind tibia, 5.0 times as long as mesosoma, and 2.3 times as long as fore wing.</p><p>Colour. Body black. Antenna dark brown but 10th-17th flagellomeres yellow. Palpi yellow. Tegulae, basal of mandible and labium reddish brown. Legs yellow to reddish yellow but coxae reddish brown, hind tarsus whitish yellow. Second tergite reddish yellow at two-thirds basolaterally. Ovipositor sheath dark brown. Wing membrane fumose with veins dark brown.</p><p>Male. Unknown.</p></tp:treatment-sec><tp:treatment-sec sec-type="Diagnosis"><title>Diagnosis.</title><p>This new species is similar to <italic><tp:taxon-name>Brulleia obereae</tp:taxon-name></italic> Chen and van Achterberg, but differs in having the maxillary palp longer, its length 1.1 times height of head (in latter 0.5 times); temple densely punctate (in latter sparsely and finely punctulate dorsally, and rugose ventrally) and first tergite mainly reticulate-punctate, but medio-posteriorly smooth (in latter basally transversely, medially irregularly and apically more or less longitudinally rugose).
                    </p></tp:treatment-sec><tp:treatment-sec sec-type="Distribution"><title>Distribution.</title><p>China (Tibet).</p></tp:treatment-sec><tp:treatment-sec sec-type="Etymology"><title>Etymology.</title><p>It is named after its very longmaxillary palp.</p><fig id="F2" position="float" orientation="portrait"><label>Figures 11–19.</label><caption><p><italic><tp:taxon-name>Brulleia longipalpis</tp:taxon-name></italic>, sp. n. <bold>11</bold> head, frontal aspect <bold>12</bold> head, dorsal aspect <bold>13</bold> head, lateral aspect <bold>14</bold> 10th-17th flagellomeres <bold>15</bold> mesosoma, lateral aspect <bold>16</bold> fore wing <bold>17</bold> hind wing <bold>18</bold> habitus, lateral aspect <bold>19</bold> first and basal second metasomal tergites, dorsal aspect.</p></caption><graphic xmlns:xlink="http://www.w3.org/1999/xlink" xlink:href="ZooKeys-257-017-g002.jpg" position="float" orientation="portrait" xlink:type="simple"/></fig></tp:treatment-sec></tp:taxon-treatment>
