# Supplementary material for: The genus Brulleia Szépligeti (Hymenoptera, Braconidae, Helconinae) from China, with descriptions of four new species
Source: Zookeys. 2013 Jan 4;(257):17–31. doi: 10.3897/zookeys.257.3832 (PMC3591737; doi:10.3897/zookeys.257.3832)
Supplement: XML Treatment for Brulleia noncarinata [file zookeys.257.3832-treatment4.xml]

<!DOCTYPE tp:taxon-treatment
  PUBLIC "-//TaxonX//DTD Taxonomic Treatment Publishing DTD v0 20100105//EN" "tax-treatment-NSO.dtd">
<tp:taxon-treatment xmlns:tp="http://www.plazi.org/taxpub"><tp:treatment-meta><mixed-citation publication-type="journal"><person-group><name><surname>Yan</surname><given-names>Cheng-jin</given-names></name><name><surname>He</surname><given-names>Jun-hua</given-names></name><name><surname>Chen</surname><given-names>Xue-xin</given-names></name></person-group><article-title>The genus 
                    <italic>Brulleia</italic> Szépligeti (Hymenoptera, Braconidae, Helconinae) from China, with descriptions of four new species
                </article-title><source>Zookeys</source><day>4</day><month>1</month><year>2013</year><volume>2013</volume><issue>257</issue><fpage>17</fpage><lpage>31</lpage><pub-id pub-id-type="doi">10.3897/zookeys.257.3832</pub-id></mixed-citation></tp:treatment-meta><tp:nomenclature><tp:taxon-name>
                        <tp:taxon-name-part taxon-name-part-type="genus">Brulleia</tp:taxon-name-part>
                        <tp:taxon-name-part taxon-name-part-type="species">noncarinata</tp:taxon-name-part>
                    <object-id xmlns:xlink="http://www.w3.org/1999/xlink" xlink:type="simple">urn:lsid:zoobank.org:act:1D4A8931-D486-4789-90D8-9F8A348B158F</object-id>
								<object-id xmlns:xlink="http://www.w3.org/1999/xlink" xlink:type="simple">http://species-id.net/wiki/Brulleia_noncarinata</object-id>
								</tp:taxon-name><tp:taxon-authority>Yan &amp;Chen, sp. n.</tp:taxon-authority><xref ref-type="fig" rid="F3">Figs 20–28</xref></tp:nomenclature><tp:treatment-sec sec-type="Material examined"><title>Material examined.</title><p>Holotype, ♀, China, Tibet, Motuo, 1520 m, 8.VII.1980, Jin Gentao and Wu Jianyi, No. 34202321 (SEMS).</p></tp:treatment-sec><tp:treatment-sec sec-type="Description"><title>Description.</title><p>Body length (excluding ovipositor sheath) 18.5 mm. Fore wing length 15.2 mm.</p><p>Head. Antennal flagellomeres missing. Maxillary palp 4-segmented; labial palp 3-segmented; length of maxillary palp 0.5 times height of head. Head in dorsal view 0.5 times as long as wide. Eye 1.4 times as long as temple in dorsal view. Length of malar space equal to basal width of mandible, 0.4 times maximum width of eye. POL: OD: OOL = 8: 12: 28. Vertex punctate. Temple punctate dorsally, densely rugose-reticulate ventrally. Frons concave, medially almost smooth with some rugae, laterally with slightly oblique striae. Face densely reticulate-punctate. Clypeus rugose-punctate, its apical margin convex and with median notch, ventrally with obscure transverse striae. Labium punctate, truncate apically, slightly concave medially.</p><p>Mesosoma. Length 1.7 times its height. Side of pronotum punctate, antero-medially, postero-medially and dorsally crenulate. Notauli narrow and shallow, crenulate. Mesoscutum densely punctate. Scutellum weakly convex, smooth medially, punctate laterally, with several striae posteriorly. Prepectal carina complete, weak, laterally obscure. Precoxal sulcus complete, anteriorly reticulate, rugose crenulate medially, posteriorly longitudinally punctato-striate, ventrally irregularly reticulate-punctate. Scutel<!--PageBreak--><!--PageBreak-->lar sulcus with single carina. Metanotum with median carina. Propodeum coarsely rugose-reticulate, almost smooth basolaterally.</p><p>Wings. Fore wing, r: 3-SR: SR1=16: 27: 88. 2-SR: 3-SR: r-m=24: 27: 22. 1-M: m-cu=34: 23. 1-CU1: 2- CU1=7: 63. r-m curved slightly below, without remnant vein. Hind wing, marginal cell obviously widened apically, its apical width 2.5 times minimum width of cell below vein R1. 1-M: 1r-m=31: 20. cu-a inclivous.</p><p>Legs. Length of hind femur, tibia and basitarsus 5.8, 12.8 and 11 times their width, respectively. Hind tibia 1.7 times as long as hind femur.</p><p>Metasoma. First tergite widened posteriorly, densely punctate, postero-laterally longitudinally punctate-striate, postero-medially obscurely punctate, dorsal carinae absent. Length of first tergite 3.0 times its apical width. Second and following tergites smooth and shinny. Ovipositor sheath 1.9 times as long as metasoma, 2.1 times as long as hind tibia, 2.5 times as long as mesosoma, and 1.1 times as long as fore wing.</p><p>Colour. Body black. Malar space apically, base of mandible and labium dark red. Palps yellowish brown. Tegulae dark brown. Coxae, hind femur and apical one-fourth of hind tibia dark reddish brown; trochanters and tarsus whitish yellow; fore and middle femora, tibiae and basal three-fourthes of hind tibia yellowish brown. First-third metasomal sternites yellowish brown. Pterostigma and most of veins dark brown, wing membrane fumose.</p><p>Male. Unknown.</p></tp:treatment-sec><tp:treatment-sec sec-type="Diagnosis"><title>Diagnosis.</title><p>This new species is similar to <italic><tp:taxon-name>Brulleia flavibasalis</tp:taxon-name></italic> He and Chen, but differs in having the clypeus rugose-punctate, ventrally with obscure transverse striae, its apical margin convex and with median notch (in latter finely rugose, its apical margin slightly concave and without median notch); the dorsal carinae of first tergite absent (in latter present in basal half) and the most part of the body black (in latter brownish yellow).
                    </p></tp:treatment-sec><tp:treatment-sec sec-type="Distribution"><title>Distribution.</title><p>China (Tibet).</p></tp:treatment-sec><tp:treatment-sec sec-type="Etymology"><title>Etymology.</title><p>From ““<italic>non</italic>” (Latin for “absent”), and “<italic>carina</italic>” (Latin for “carina”), because dorsal carinae of the first tergite absent.
                    </p><fig id="F3" position="float" orientation="portrait"><label>Figures 20–28.</label><caption><p><italic><tp:taxon-name>Brulleianoncarinata</tp:taxon-name></italic>, sp. n. <bold>20</bold> head, dorsal aspect <bold>21</bold> head, frontal aspect <bold>22</bold> head, lateral aspect <bold>23</bold> fore wing <bold>24</bold> hind wing <bold>25</bold> propodeum, dorsal aspect <bold>26</bold> mesosoma, lateral aspect <bold>27 </bold>habitus, lateral aspect <bold>28</bold> first metasomal tergite, dorsal aspect.</p></caption><graphic xmlns:xlink="http://www.w3.org/1999/xlink" xlink:href="ZooKeys-257-017-g003.jpg" position="float" orientation="portrait" xlink:type="simple"/></fig></tp:treatment-sec></tp:taxon-treatment>
