# Supplementary material for: The genus Brulleia Szépligeti (Hymenoptera, Braconidae, Helconinae) from China, with descriptions of four new species
Source: Zookeys. 2013 Jan 4;(257):17–31. doi: 10.3897/zookeys.257.3832 (PMC3591737; doi:10.3897/zookeys.257.3832)
Supplement: XML Treatment for Brulleia punctata [file zookeys.257.3832-treatment5.xml]

<!DOCTYPE tp:taxon-treatment
  PUBLIC "-//TaxonX//DTD Taxonomic Treatment Publishing DTD v0 20100105//EN" "tax-treatment-NSO.dtd">
<tp:taxon-treatment xmlns:tp="http://www.plazi.org/taxpub"><tp:treatment-meta><mixed-citation publication-type="journal"><person-group><name><surname>Yan</surname><given-names>Cheng-jin</given-names></name><name><surname>He</surname><given-names>Jun-hua</given-names></name><name><surname>Chen</surname><given-names>Xue-xin</given-names></name></person-group><article-title>The genus 
                    <italic>Brulleia</italic> Szépligeti (Hymenoptera, Braconidae, Helconinae) from China, with descriptions of four new species
                </article-title><source>Zookeys</source><day>4</day><month>1</month><year>2013</year><volume>2013</volume><issue>257</issue><fpage>17</fpage><lpage>31</lpage><pub-id pub-id-type="doi">10.3897/zookeys.257.3832</pub-id></mixed-citation></tp:treatment-meta><tp:nomenclature><tp:taxon-name>
                        <tp:taxon-name-part taxon-name-part-type="genus">Brulleia</tp:taxon-name-part>
                        <tp:taxon-name-part taxon-name-part-type="species">punctata</tp:taxon-name-part>
                    <object-id xmlns:xlink="http://www.w3.org/1999/xlink" xlink:type="simple">urn:lsid:zoobank.org:act:0582609A-F976-4115-AC2C-8A8A88C9F5E1</object-id>
								<object-id xmlns:xlink="http://www.w3.org/1999/xlink" xlink:type="simple">http://species-id.net/wiki/Brulleia_punctata</object-id>
								</tp:taxon-name><tp:taxon-authority>Yan &amp;Chen, sp. n.</tp:taxon-authority><xref ref-type="fig" rid="F4">Figs 29</xref><xref ref-type="fig" rid="F5">37</xref></tp:nomenclature><tp:treatment-sec sec-type="Material examined"><title>Material examined.</title><p>Holotype, 1♀, China, Hebei, Chahar, Yangkiaping, 21.VII.1937, O. Piel, No. 201105603 (ZJUH). Paratype: 1♀, China, Hebei, Chahar, Yangkiaping, 21.VII.1937, O. Piel, No. 201105604 (ZJUH).</p></tp:treatment-sec><tp:treatment-sec sec-type="Description"><title>Description.</title><p>Body length (excluding ovipositor sheath) 16.5 mm. Fore wing length 12.2 mm.</p><p>Head. Antennal segments more than 33 (apical segments missing); third segment 1.3 times longer than fourth segment; length of third and fourth segments 4.0 and 3.0 times their width, respectively. Maxillary palp 4-segmented; labial palp 3-segmented; length of maxillary palp 0.7 times height of head. Head in dorsal view 0.6 times as long as wide. Eye <!--PageBreak-->1.3 times as long as temple in dorsal view. Length of malar space equal to basal width of mandible, 0.3 times maximum width of eye. POL: OD: OOL=9: 10: 24. Vertex densely punctate. Temple punctate dorsally, densely reticulate-punctate ventrally. Frons slightly concave, medially almost smooth with some rugae, laterally with oblique striae. Face densely rugose-reticulate, medially with a triangular promience near antennal sockets. Clypeus reticulate-punctate, apical margin with median notch, ventrally with transverse striae.</p><p><!--PageBreak-->Mesosoma. Length 1.6 times its height. Pronope deep, slit-shaped. Side of pronotum punctate, antero-medially, subdorsally and posteriorly crenulate, postero-medially almost smooth. Notauli narrow and deep, crenulate, its posterior area with median carina. Scutellum slightly convex and densely punctate, lateral carinae absent, with several striae posteriorly. Prepectal carina complete, weak, laterally obscure. Precoxal sulcus coarsely crenulate, anteriorly rugose-punctate. Metanotum without median carina. Propodeum coarsely rugose-reticulate.</p><p>Wings. Fore wing, r: 3-SR: SR1=17: 20: 60. 2-SR: 3-SR: r-m=15: 20: 21. 1-M: m-cu=40: 25. 1-CU1: 2-CU1=10: 51. r-m slightly curved below, without remnant vein. Hind wing, marginal cell widened apically, its apical width 2.5 times minimum width of cell below vein R1. 1-M: 1r-m=20: 14. cu-a inclivous, posteriorly slightly curved towards wing base.</p><p>Legs. Length of hind femur, tibia and basitarsus 6.4, 13.7 and 10.7 times their width, respectively. Hind tibia 1.8 times as long as hind femur.</p><p><!--PageBreak-->Metasoma. First tergite robust and widened posteriorly, densely rugose, smooth apically, dorsal carinae obscure. Length of first tergite 1.8 times its apical width. Second and following tergites smooth and shinny. Ovipositor sheath twice as long as metasoma, 2.5 times as long as hind tibia, 2.7 times as long as mesosoma, and 1.3 times as long as fore wing.</p><p>Colour. Body dark reddish brown. Face, clypeus and mandible yellowish brown. Antennal scapus and pedicel yellowish brown, 8th-14th flagellomeres and palpi yellow. Tegula, metasoma (except first tergite) and legs reddish-brown. Ovipositor sheath dark brown. Pterostigma yellowish brown, veins dark brown to light brown, wing membrane faintly brown.</p></tp:treatment-sec><tp:treatment-sec sec-type="Variation"><title>Variation.</title><p>Body length (excluding ovipositor sheath) 12.8-16.5 mm, fore wing length 10.3–12.2 mm. First tergite dorsal carinae obscure or only visible basally.</p><p>Male. Unknown.</p></tp:treatment-sec><tp:treatment-sec sec-type="Diagnosis"><title>Diagnosis.</title><p>This new species is similar to <italic><tp:taxon-name>Brulleia flavibasalis</tp:taxon-name></italic> He and Chen, but differs in having the frons medially almost smooth with some rugae, laterally with oblique striae (in latter concave medially, with sparse, fine and obsolete punctures laterally); the length of maxillary palp 0.7 times height of head (in latter 0.5 times) and dorsal carinae of first tergite obscure or only visible basally (in latter present in basal half).
                    </p></tp:treatment-sec><tp:treatment-sec sec-type="Remark"><title>Remark.</title><p>The tarsus of left hindleg of holotype missing. Most of the flagellomeres of paratype missing.</p></tp:treatment-sec><tp:treatment-sec sec-type="Distribution"><title>Distribution.</title><p>China (Hebei).</p></tp:treatment-sec><tp:treatment-sec sec-type="Etymology"><title>Etymology.</title><p>After dense punctation of scutellum.</p><fig id="F4" position="float" orientation="portrait"><label>Figures 29–33.</label><caption><p><italic><tp:taxon-name>Brulleia punctata</tp:taxon-name></italic>, sp. n. <bold>29</bold> habitus, lateral aspect <bold>30</bold> head, frontal aspect <bold>31</bold> head, dorsal aspect <bold>32</bold> head, lateral aspect <bold>33</bold> mesosoma, lateral aspect.</p></caption><graphic xmlns:xlink="http://www.w3.org/1999/xlink" xlink:href="ZooKeys-257-017-g004.jpg" position="float" orientation="portrait" xlink:type="simple"/></fig><fig id="F5" position="float" orientation="portrait"><label>Figures 34–37.</label><caption><p><italic><tp:taxon-name>Brulleia punctata</tp:taxon-name></italic>, sp. n. <bold>34</bold> propodeum, dorsal aspect <bold>35</bold> fore and hind wings <bold>36</bold> Hind leg, lateral aspect <bold>37</bold> first and second metasomal tergites, dorsal aspect.</p></caption><graphic xmlns:xlink="http://www.w3.org/1999/xlink" xlink:href="ZooKeys-257-017-g005.jpg" position="float" orientation="portrait" xlink:type="simple"/></fig><sec sec-type="Key to the Chinese species of the genus Brulleia Szépligeti"><title>Key to the Chinese species of the genus <italic><tp:taxon-name>Brulleia</tp:taxon-name></italic> Szépligeti
                        </title><table-wrap content-type="key" position="anchor" orientation="portrait"><table><tbody><tr><td rowspan="1" colspan="1">1</td><td rowspan="1" colspan="1">Maxillary palp with 4 segments</td><td rowspan="1" colspan="1">2</td></tr><tr><td rowspan="1" colspan="1">–</td><td rowspan="1" colspan="1">Maxillary palp with 5-6 segments</td><td rowspan="1" colspan="1">5</td></tr><tr><td rowspan="1" colspan="1">2</td><td rowspan="1" colspan="1">Scutellum densely punctate</td><td rowspan="1" colspan="1">3</td></tr><tr><td rowspan="1" colspan="1">–</td><td rowspan="1" colspan="1">Scutellum almost smooth, at most with some punctation laterally</td><td rowspan="1" colspan="1">4</td></tr><tr><td rowspan="1" colspan="1">3</td><td rowspan="1" colspan="1">Middle mesoscutal lobe with weak longitudinal groove medially; scutellum rather flat and lateral carinae present at basal 0.5; metanotum with median carina; first tergite rather slender; length of first tergite 3.3 times its apical width; metasoma black. Guizhou</td><td rowspan="1" colspan="1"><italic><tp:taxon-name>Brulleia fanjingensis</tp:taxon-name></italic> sp. n.
                                        </td></tr><tr><td rowspan="1" colspan="1">–</td><td rowspan="1" colspan="1">Middle mesoscutal lobe normal, without longitudinal groove medially; scutellum slightly convex and lateral carinae absent; metanotum without median carina; first tergite robust; length of first tergite 1.8 times its apical width; metasoma (except first tergite) reddish brown. Hebei</td><td rowspan="1" colspan="1"><italic><tp:taxon-name>Brulleia punctata</tp:taxon-name></italic> sp. n.
                                        </td></tr><tr><td rowspan="1" colspan="1">4</td><td rowspan="1" colspan="1">Body brownish yellow; first tergite densely rugose, postero-medially polished, dorsal carinae present in basal half; clypeus finely rugose, its apical margin slightly concave and without median notch. Guangxi</td><td rowspan="1" colspan="1"><italic><tp:taxon-name>Brulleia flavibasalis</tp:taxon-name></italic> He &amp; Chen
                                        </td></tr><tr><td rowspan="1" colspan="1">–</td><td rowspan="1" colspan="1">Body black; first tergite densely punctate, postero-laterally longitudinally punctato-striate, postero-medially obscurely punctate, dorsal carinae absent; <!--PageBreak-->clypeus rugose-punctate, ventrally with obscure transverse striae, its apical margin convex and with median notch. Tibet</td><td rowspan="1" colspan="1"><italic><tp:taxon-name>Brulleia noncarinata</tp:taxon-name></italic> sp. n.
                                        </td></tr><tr><td rowspan="1" colspan="1">5</td><td rowspan="1" colspan="1">Body yellowish brown to reddish brown; vein 1-M of hind wing 0.8–1.5 times vein 1r-m; vein cu-a of hind wing comparatively less inclivous</td><td rowspan="1" colspan="1">6</td></tr><tr><td rowspan="1" colspan="1">–</td><td rowspan="1" colspan="1">Body black, only second tergite and its surrounding area dark reddish (or reddish-yellow basally); vein 1-M of hind wing 1.5–2.2 times vein 1r-m; vein cu-a of hind wing strongly inclivous</td><td rowspan="1" colspan="1">8</td></tr><tr><td rowspan="1" colspan="1">6</td><td rowspan="1" colspan="1">Antenna black with yellowish white submedian band; pterostigma reddish yellow to yellowish brown. Fujian, Zhejiang</td><td rowspan="1" colspan="1"><italic><tp:taxon-name>Brulleia rubida</tp:taxon-name></italic> Chen &amp; He
                                        </td></tr><tr><td rowspan="1" colspan="1">–</td><td rowspan="1" colspan="1">Basal half of antenna reddish yellow or brownish yellow, apical half black; color of pterostigma variable</td><td rowspan="1" colspan="1">7</td></tr><tr><td rowspan="1" colspan="1">7</td><td rowspan="1" colspan="1">First tergite densely rugose, transversely medially, and its dorsal carinae present extremely basally; second tergite rugulose basolaterally; temple smooth dorsally, with coarse punctures ventrally; wing membrane dark yellowish brown; vein 3–SR slightly longer than veins 2-SR or r-m; length of hind femur 5.8 times its width. Guangxi</td><td rowspan="1" colspan="1"><italic><tp:taxon-name>Brulleia lutea</tp:taxon-name></italic> He &amp; Chen
                                        </td></tr><tr><td rowspan="1" colspan="1">–</td><td rowspan="1" colspan="1">First tergite smooth basally and apically, its basal 0.2-0.5 transversely rugose, remaining part irregularly rugose, dorsal carinae present at most of basal half; second tergite polished; temple punctulate dorsally, rugose-punctate ventrally; wing membrane yellowish brown; vein 3–SR slightly shorter than veins 2-SR or r-m; length of hind femur 8.6 times its width. Sichuan</td><td rowspan="1" colspan="1"><italic><tp:taxon-name>Brulleia yangi</tp:taxon-name></italic> He &amp; Chen
                                        </td></tr><tr><td rowspan="1" colspan="1">8</td><td rowspan="1" colspan="1">Second tergite distinctly rugose medially, only apically and laterally smooth; length of first tergite 3.1–3.4 (♂) times its apical width</td><td rowspan="1" colspan="1">9</td></tr><tr><td rowspan="1" colspan="1">–</td><td rowspan="1" colspan="1">Second tergite almost smooth, at most obscurely rugose basally or rugose basolaterally; length of first tergite 1.9–2.9 (♂) and 2.1–2.6 (♀) times its apical width</td><td rowspan="1" colspan="1">10</td></tr><tr><td rowspan="1" colspan="1">9</td><td rowspan="1" colspan="1">Length of maxillary palp 0.55 times height of head; vein cu-a of fore wing almost interstitial; apical width of marginal cell of hind wing about 1.8 times minimum width of cell below vein R1; vein 1-M of hind wing about 1.5 times vein 1r-m. Guizhou</td><td rowspan="1" colspan="1"><italic><tp:taxon-name>Brulleia tenuipetiolata</tp:taxon-name></italic> Chen &amp; He
                                        </td></tr><tr><td rowspan="1" colspan="1">–</td><td rowspan="1" colspan="1">Length of maxillary palp 0.7 times height of head; vein cu-a of fore wing obviously postfurcal; apical width of marginal cell of hind wing about 2.3 times minimum width of cell below vein R1; vein 1-M of hind wing about 2.2 times 1r-m. Yunnan</td><td rowspan="1" colspan="1"><italic><tp:taxon-name>Brulleia chaoi</tp:taxon-name></italic> Chen &amp; He
                                        </td></tr><tr><td rowspan="1" colspan="1">10</td><td rowspan="1" colspan="1">Second tergite rugose basolaterally, remainder smooth; fourth segment of maxillary palp 1.8 times longer than fifth segment. Fujian</td><td rowspan="1" colspan="1"><italic><tp:taxon-name>Brulleia auripes</tp:taxon-name></italic> Chen &amp; He
                                        </td></tr><tr><td rowspan="1" colspan="1">–</td><td rowspan="1" colspan="1">Second tergite smooth, at most obscurely rugulose basally</td><td rowspan="1" colspan="1">11</td></tr><tr><td rowspan="1" colspan="1">11</td><td rowspan="1" colspan="1">Propodeum punctate basolaterally, subbasally finely rugulose; 2-SR: 3-SR: r-m=7: 7: 7. - Length of maxillary palp about 0.7 times height of head. Sichuan</td><td rowspan="1" colspan="1"><italic><tp:taxon-name>Brulleia subtilirugula</tp:taxon-name></italic> He &amp; van Achterberg
                                        </td></tr><tr><td rowspan="1" colspan="1">–</td><td rowspan="1" colspan="1">Propodeum coarsely reticulate except its baso-lateral punctated area; 2-SR: 3-SR: r-m=7: 7–9: 7.7–8.5</td><td rowspan="1" colspan="1">12</td></tr><tr><td rowspan="1" colspan="1">12</td><td rowspan="1" colspan="1">Ovipositor sheath 2.3 times as long as fore wing; length of first tergite 2.0 (♀) times its apical width; propodeum coarsely reticulate, finely punctate basolaterally, coarsely rugose postero-laterally. Tibet</td><td rowspan="1" colspan="1"><italic><tp:taxon-name>Brulleia longipalpis</tp:taxon-name></italic> sp. n.
                                        </td></tr><tr><td rowspan="1" colspan="1">–</td><td rowspan="1" colspan="1">Ovipositor sheath 1.4–1.5 times as long as fore wing; length of first tergite 2.1-2.6 (♀) times its apical width; propodeum coarsely reticulate or rugose-reticulate except its baso-lateral punctate area</td><td rowspan="1" colspan="1">13</td></tr><tr><td rowspan="1" colspan="1">13</td><td rowspan="1" colspan="1">Frons smooth, medially with two submedial carinae, laterally with oblique striae; clypeus finely rugose; length of maxillary palp about 0.5 times height of head. Jiangxi</td><td rowspan="1" colspan="1"><italic><tp:taxon-name>Brulleia obereae</tp:taxon-name></italic> Chen &amp; van Achterberg
                                        </td></tr><tr><td rowspan="1" colspan="1">–</td><td rowspan="1" colspan="1">Frons rugose; clypeus reticulate-rugose, with small rather smooth triangular area medio-ventrallly; length of maxillary palp about 1.1 times height of head. Taiwan</td><td rowspan="1" colspan="1"><italic><tp:taxon-name>Brulleia taiwanensis</tp:taxon-name></italic> Chou &amp; Hsu
                                        </td></tr></tbody></table></table-wrap></sec></tp:treatment-sec></tp:taxon-treatment>
